# Supplementary material for: Biocatalytic System Made of 3D Chitin, Silica Nanopowder and Horseradish Peroxidase for the Removal of 17α-Ethinylestradiol: Determination of Process Efficiency and Degradation Mechanism
Source: Molecules. 2022 Feb 17;27(4):1354. doi: 10.3390/molecules27041354 (PMC8876220; doi:10.3390/molecules27041354)
Supplement: Supplementary file 1 [file molecules-27-01354-s001.zip]

Archive with 1 entries (1 files):
- molecules-1599158-supplementary.pdf
